# Supplementary material for: Akwa Ibom AIDS indicator survey: Key findings and lessons learnt
Source: PLoS One. 2020 Jun 17;15(6):e0234079. doi: 10.1371/journal.pone.0234079 (PMC7299391; doi:10.1371/journal.pone.0234079)
Supplement: S1 Appendix — (ZIP) [file pone.0234079.s001.zip]

Archive with 3 entries (3 files):
- Questionnaires/AKAIS Adolescent Individual Questionnaire (10-14 yrs).pdf
- Questionnaires/AKAIS Adult Individual Questionnaire.pdf
- Questionnaires/AKAIS Household Schedule.pdf
