# Supplementary material for: Akwa Ibom AIDS indicator survey: Key findings and lessons learnt
Source: PLoS One. 2020 Jun 17;15(6):e0234079. doi: 10.1371/journal.pone.0234079 (PMC7299391; doi:10.1371/journal.pone.0234079)
Supplement: S1 Dataset — (ZIP) [file pone.0234079.s002.zip]

Archive with 5 entries (5 files):
- AKAIS DATASETS FOR PUBLICATION (PLOSONE)/AKAIS_ADULTS 15+.dta
- AKAIS DATASETS FOR PUBLICATION (PLOSONE)/AKAIS_HIV RESULTS OF ADOLESCENTS 10-14 YEARS.dta
- AKAIS DATASETS FOR PUBLICATION (PLOSONE)/AKAIS_HIV RESULTS OF CHILDREN 0-9 YEARS.dta
- AKAIS DATASETS FOR PUBLICATION (PLOSONE)/AKAIS_HOUSEHOLD INTERVIEWED.dta
- AKAIS DATASETS FOR PUBLICATION (PLOSONE)/AKAIS_HOUSEHOLD LISTING_ELIGIBLE PARTICIPANTS.dta
